# Supplementary material for: Post-Harvest Processing Methods Have Critical Roles in the Contents of Active Ingredients of Scutellaria baicalensis Georgi
Source: Molecules. 2022 Nov 28;27(23):8302. doi: 10.3390/molecules27238302 (PMC9739255; doi:10.3390/molecules27238302)
Supplement: Supplementary file 1 [file molecules-27-08302-s001.zip]

Archive with 1 entries (1 files):
- molecules-2007821-supplementary.pdf
